# Supplementary material for: Pharmacologic Tumor PDL1 Depletion with Cefepime or Ceftazidime Promotes DNA Damage and Sensitivity to DNA-Damaging Agents
Source: Int J Mol Sci. 2022 May 4;23(9):5129. doi: 10.3390/ijms23095129 (PMC9099860; doi:10.3390/ijms23095129)
Supplement: Supplementary file 1 [file ijms-23-05129-s001.zip]

Archive with 1 entries (1 files):
- ijms-1685931-supplementary.pdf
